# Supplementary material for: High-quality assembly of the T2T genome for Isodon rubescens f. lushanensis reveals genomic structure variations between 2 typical forms of Isodon rubescens
Source: Gigascience. 2024 Oct 10;13:giae075. doi: 10.1093/gigascience/giae075 (PMC11466039; doi:10.1093/gigascience/giae075)
Supplement: giae075_Supplemental_Files [file giae075_supplemental_files.zip]

Archive with 22 entries (22 files):
- Fig_S1.pdf
- Fig_S2.pdf
- Fig_S3.pdf
- Fig_S4.pdf
- Fig_S5.pdf
- Fig_S6.pdf
- Fig_S7.pdf
- Fig_S8.pdf
- Fig_S9.pdf
- Supplementary File 1.csv
- Supplementary File 2.csv
- Table_S1.docx
- Table_S10.docx
- Table_S11.docx
- Table_S2.docx
- Table_S3.docx
- Table_S4.docx
- Table_S5.docx
- Table_S6.docx
- Table_S7.docx
- Table_S8.docx
- Table_S9.docx
