# Supplementary material for: High-quality assembly of the T2T genome for Isodon rubescens f. lushanensis reveals genomic structure variations between 2 typical forms of Isodon rubescens
Source: Gigascience. 2024 Oct 10;13:giae075. doi: 10.1093/gigascience/giae075 (PMC11466039; doi:10.1093/gigascience/giae075)
Supplement: giae075_Supplemental_Files [file giae075_supplemental_files.zip › Supplementary File 1.csv]

Type	ID	Description	GeneRatio	BgRatio	pvalue	p.adjust	qvalue	geneID	Count	Hyperlink
I. rubescens-JY	ko00904	Diterpenoid biosynthesis	3/592	75/6064	0.981756092	0.999919064	0.945507768	Irub_v10177750.1/Irub_v10177670.1/Irub_v10137990.1	3	http://www.genome.jp/kegg-bin/show_pathway?ko00904/K17982%09red/K17982%09red/K04120%09red
I. rubescens-LS	ko00904	Diterpenoid biosynthesis	11/615	70/5780	0.119709396	0.817847757	0.789809519	IrubChr10G00257600.1/IrubChr11G00220300.1/IrubChr6G00185640.1/IrubChr5G00091110.1/IrubChr7G00168830.1/IrubChr7G00168860.1/IrubChr4G00132800.1/IrubChr5G00095570.1/IrubChr9G00298330.1/IrubChr6G00185010.1/IrubChr5G00091210.1	11	http://www.genome.jp/kegg-bin/show_pathway?ko00904/K04120%09red/K04120%09red/K04120%09red/K04121%09red/K04120%09red/K04120%09red/K04120%09red/K04121%09red/K04121%09red/K04120%09red/K04121%09red
Name of sequence	Name of gene	Number of Genebank	species	Identity	Sequence
Irub_v10177750.1	LIS-17775	XM_057908566	Salvia miltiorrhiza	79.19	ATGGTGGAGAGAAGATGGAGTGAAACAGGGCATCTACCCTCCATGGATGAGTACCTTGAA ACCGGGATGTCGTCGATTGCAGCGCACACCATTGCTCTTCCAGCCACCACTTTCTTGAAC CAAACTGGACGACATGGATACCAAAACATCACCAAATTGCTCATGGCTATCACCCGTTTG GCCAACGACTTGCAGAGTTATCAAAAAGAAGTAGGTGATGGGAAGATGAATATGGTGTTG CTCCACTGGCTGCAGCACCCAAACGGCAGCATCGAAGAGTCGGTGGCGCAGGTGAAGCAA ATGTTGGAAGTGAAGAGGAAAGAATTCATGCAGCATGTGATGGAGGGTGAAGAGATGCCT GAATCGTGCAAGCAAATCCATTTACAGTGCATG…
Irub_v10177670.1	LIS-17767	XM_048108788	Salvia hispanica	81.43	ATGGTGGAGAGAAGATGGAGTGAAACAGGGCATCTACCCTCCATGGATGAGTACCTTGAA ACCGGGATGTCGTCGATTGCAGCGCACACCATTGCTCTTCCAGCCACCACTTTCTTGAAC CAAACTGGACGACATGGATACCAAAACATCACCAAATTGCTCATGGCTATCACCCGTTTG GCCAACGACTTGCAGAGTTATCAAGTAATAATAACAACCAACAATAACACATTCCTTTCT TTTATTTTCCTTTTGGTTAATTCATTGAACAAAATTGTACAGAAAGAAGTAGGTGATGGG AAGATGAATATGGTGTTGCTCCACTGGCTGCAGCACCCAAACGGCAGCATCGAAGAGTCG GTGGCGCAGGTGAAGCAAATGTTGGAAGTGAAG…
Irub_v10137990.1	CPS4-13799	OM949002	Isodon_rubescens	90.24	ATGAAATTGGGGGAGACGACTGAACTGTATCAAAAGATTAACAACAGACAATTCACCATG TACTGCGCGGGGTGGAACACTAGTTTTTATAAAAATGGAAATTTGGTCCCTGAGGTGGTA TCAGAGAAGATGAGGCAACTGAGGGAAAAGATCCGATCGATGCTCCAGAACATGGACGAC GGCGAGGTAAGCATATCGCCGTACGACACCGCATGGGTGGCGATGGTGGAAGATATCGGA GGCGGCGGCAGTCGGCCGCAGTTTCCGACGTGCCTCGAGTGGATCTCGAACAATCAGTTG GACGATGGATCGTGGGGCGATCGCAGATTTCTTATCTACGACAGAATACTCAACACCTTG GCATGTGTAGTCGCTCTCACTCAATGGAAAATG…
IrubChr10G00257600.1	CPS5-02576	KX831653	Isodon_rubescens	97.64	ATGTCGGTCTGTGCATCAGTTGGAGTGGAAGAGCATTCAGAATGGCAAAAATGCCTAAAGACATGGGAAGAAGGAGGTGACCTGGGGGAAGCCGAAGCACAGCTTCTTCTGCAAACGCTACATTTGAGCTCCGGGTTGGATGAATCATCATTTTCCCATCCAAAATATCACCAGCTCTTGGAGGTGACCTGCAAAGTCTGCAACCAACTTCGCCTATTCCAGAATCGAAAGGCGCATGATGCCCAAGGGGGTATATCTGACTTGGTGATAGGGACAACCTTCCAAATAGAGGCAAGCATGCAAGAGCTAGTGAAACTAGTTTTTACCAAATCCTCAGAAGATTTGGATTCTATTACCAAGCAAAGCTTTTTTGCTATTGCTAGAAGTTTCTACTACACT…
IrubChr11G00220300.1	CPS5-220300	OM949001	Isodon_rubescens	100	ATGAACGGCACAACGACAACAAAGGTTGACTACACTCGCGTGTCAGAGGAAATACTTTCATTCATTCATGAAAAAGGAAATGGTTTGCCAGTGATAAAGTGGCACGAGATTGTGGAAGATGACGCAGAGAAAGATTCTCTTAAGAAGGAGGGCATATCAGATAAGATAAGGGAGCTGTCCGACGTGGTCCGGTCGATGCTGCAATCGATGGGCGACGGCGAGATAACCATATCGCCCTACGACACCGCGTGGGTGGCGCTGGTGGAGGACGACGGCGGAGGAAGGCGGCAGCCGCAGTTTCCGTCGAGCCTCGAGTGGATTTCCAGCAACCAATTAGCCGACGGCTCGTGGGGCGACGCCGGAACCTTCTCGATTTTCGACAGGATTCTTAACACATTG…
IrubChr6G00185640.1	CPS11-185640	OM948998	Isodon_rubescens	99.57	ATGCATGTTGAATTTACTCGTACAGATGTAATAAGCAAATTCAAAGAGGGAGAGAAATTTTGTTGTCATAGTGGTGAAGTGAGTGAGTCTACAACGCCAATGTACGCTTTGTATAGAGCTTCTCAAATTCGATTTCCAGGAGAAGAAATTCTTGAAGAAGCCTACAACTTTTCTTACAACTTCTTACGAGATTGGTTAGCAGGCGATAAACTTCTCGATAAATGGATTATAACCAAGGACTTACCTAATGAGGTTTGCCTAATCAATATTTTCTATTTAGCTTCTACTTTCTTTAAATACTAA
IrubChr5G00091110.1	KSL9-YC-r-9111	OM991477	Isodon_rubescens	100	ATGATCATTCTGATGAACTCCGGCAAGTTGTCGGAGGAGGAGGCGGTGTCGAGAATCCAAAACATGGTGGACCACCACCGGAAAGAGTTGCTGAAGTTGGTGGTTCAGAGGGAAGGAAGCGTGTTTCCACGAGAGATTATGGATGTTTTCTGGAGATCTTGCCTCATTTCGCTTGTTGATGCAGAATTGAACGTTGATGGTGCATTGCATGATCGCAATTGGAATTGTCTTCGCATGCCTGAATTCATTCCTCGCAGAACAGCCTGTCACACCTCCCACAAGGATTTGATAGAGAGAGTGAGAGAGAGGGTGAAGGGAAAGGTTGAGATTTCGCCGTCTGCGTACGACACGGCATGGGTGGCGATGGTGCCAGCGAGGGAATATTCGGGCGGGAAGCCT…
IrubChr7G00168830.1	CPS4-16883	KU180502	Isodon_rubescens	97.25	ATGCAGTGGCAAAAGTGGCTAAAGACATGGAAAGATGGAGGTGATGATTTAGGAGAAGCAGAAGCACGGCTTCTTCTGCACACGCTGCATTTGAGCTCGGGATTGGACGAATCATCATTTTCCCATCCAAAATATCACCAGCTCTCGGAGGCGACCAGCAATGTTTGCGGCCAACTTCGCCTATTCCAGAGTCGAAAGATAGAGGCAGGCATGCAAGAACTAGTGAAACTAGCATTCACTAAATCCTCTGAAGATTTGGATTCTCTTACCAAACAAAGCTTTTTTGCTATTGCTAGAAGCTTCTACTACACTGCCTATTGTGATGAAGATGCTATCAACTCCCACATAGACAAAGTGTTGTTCGAAAAAATAGATTAG
IrubChr7G00168860.1	CPS4-16886	OM949002	Isodon_rubescens	74.797	ATGAACTACCCCAAGCAAATTGCAGTTGGGTTTGAGATTCGCAATGGCGATTTGTACAAAGGGCGCTGCTTGCGCAAGGAGGTGGTATCCGAAAAGATGAGGGAAAAGATCCGATGGATGCTGCAGAACATGGACGACGGCGAGATAAGCGTGTCGCCGTACGACACTGCATGGGTGGCGATGGTGGAAGATATTGGAGGCGGCGGTCGACCGCAGTTTCCAACGTGCCTCGAGTGGATCTCGAACAATCAGTTGGACGATGGATCGTGGGGTGATCGCAGATTTTTTATCTACGACATAATACTCAACACTTTAGCATGTGTAGTTGCTCTCACTACATGGAAAATTCATCCCCACAAATGCCACAAAGGTTCCTACAATATATTTCTATAG
IrubChr4G00132800.1	CPS4-13280	OM949002	Isodon_rubescens	77.358	ATGAGGCAACTGAGGGAAAGGATCCGATGGATGCTGGAGAACATGGACGAGGGCGAGATAAGCGTATCACCGTACGACACCGCATGGGTGGGGTTGGTGGAAGATATTGGTGGCGGCGGCGGGCCGCAGTTTCCGATGTGCCTTGAGTGGATCTCAAACAATCAATTGGACGATGGATCGTGGGGTGATCGCAGATTTTTTATATACGACATAATACTCAACACTTTAGCATGTGTAGTTGCCCTCACTACATGGAAAATTCATCCCCACAAATGCGACAAAGAGATTGACAACTTAGCGATGTTACGCTGA
IrubChr5G00095570.1	KSL11-09557	OM991475	Isodon_rubescens	89.07	ATGGTGGTGATTGTTGAAGATGAAGATGCTAACAAAGTCAACAACCATTACCGGAAAGCGCAAAGAAATTTCATCAAGCAACAAAGGTTAGTCCGTCATTCTAATATTGATTCCACCTGTGAATTCCATTCTACATCAAAAGAGTCTAATGATACCTCAATAGATCATGATATTGATCATATGATACTCATTGATAGTTCTGATGATGATGACATATATGATGATGGATTGGATTATTCAGAAATTAATCCATTGTTTACGTCAGATCCAGATATCAATTGCTTCAAAGATGATTTTCTTCAGGATTTGATAGTAAAAGTGAGAGAGAGGGTGAAGGGAAAGGTCGAAATTTCGCCGATTGCATATGACACGGCGTGGGTGGCGATGGTGCCGGAGAGG…
IrubChr9G00298330.1	KSL3-29833	KU180506	Isodon_rubescens	97.89	ATGGTGCCGTCGAGAGAGTTATCGGGGCGGCCGAGTTTCCCGGAGTGCTTGGATTGGATCGTGGAGAACCAGAACCCAGACGGGTCGTGGGGTTTGAATCCATTTCTGGTCAAGGACTCTCTTTCCTGCACCTTGGCTTGCCTTCTTGCCCTACGTAAATGGGACCTACCCAACCATCTACTACATAAGGACTCGTCGGACGAGGTGTTTGAATCAGACCCAAACGCATCCTCCATAATTTCTTTAATGGCGGAAGCCATCGCAACATCATCTTCTTCATTAGCCTTTTCGGACACAGTGGATAGCATGGATGCCATTGGTTCAGATGATTGA
IrubChr6G00185010.1	CPS11-018501	OM948998	Isodon_rubescens	87.77	ATGAACTATAGTTTCTTACAGGTTATAGTATATCATAAATTAATTACAAATTTTGCATTTGTTAAATATTTAGGAATATCGTTTGTGAGGAAGAATATATGGAAACTTGAAGATGCAAGTGATACGCACATGACATGTGGATTTGAAGTAGTATTTCCTGCGCTTCTTGGAAGAGCACGTGACTTGGGAATTGATGACCTACCATATGATATTCCAATCTTGAGGAAGATTAATGCAGCAAGAGACAAGAAATTGAAAAGGTATGTATATACTCCTGTTAAACTTATTGAGAGAGAGCAATTGAGTAATCAAACTTTTTAA
IrubChr5G00091210.1	KSL11-09121	OM991475	Isodon_rubescens	94.07	ATGGGAGAAACGTCCATCTCGCTGCATTGTTTGCTGATGCCTGCTATTCATCCCGCGGATGTAAACGCTCGTCTCTGCCTCGTCGATCGCCTTCAAGGGCTCGGAGTAGACCGGTTCGTTCACCCAGAAATCGAAGTTGTTCTACAACAGACATTCAGGTGA
