# Supplementary material for: High-quality assembly of the T2T genome for Isodon rubescens f. lushanensis reveals genomic structure variations between 2 typical forms of Isodon rubescens
Source: Gigascience. 2024 Oct 10;13:giae075. doi: 10.1093/gigascience/giae075 (PMC11466039; doi:10.1093/gigascience/giae075)
Supplement: giae075_Supplemental_Files [file giae075_supplemental_files.zip › Supplementary File 2.csv]

Type	ID	Description	GeneRatio	BgRatio	pvalue	p.adjust	qvalue	geneID	Count	Hyperlink
PAV	ko00904	Diterpenoid biosynthesis	29/1321	70/5780	0.000377711913921167	0.0425919565651854	0.0402079456296236	IrubChr10G00257690.1/IrubChr10G00257950.1/IrubChr10G00258030.1/IrubChr11G00211350.1/IrubChr11G00220290.1/IrubChr11G00220300.1/IrubChr11G00231130.1/IrubChr1G00020390.1/IrubChr1G00022810.1/IrubChr4G00132790.1/IrubChr4G00132800.1/IrubChr5G00091110.1/IrubChr5G00091130.1/IrubChr5G00091140.1/IrubChr5G00091180.1/IrubChr5G00091190.1/IrubChr5G00091210.1/IrubChr5G00091220.1/IrubChr5G00097410.1/IrubChr6G001…	29	http://www.genome.jp/kegg-bin/show_pathway?ko00904/K04120%09red/K04120%09red/K04120%09red/K04125%09red/K04120%09red/K04120%09red/K04125%09red/K04122%09red/K04121%09red/K04120%09red/K04120%09red/K04121%09red/K04121%09red/K04121%09red/K04121%09red/K04121%09red/K04121%09red/K04121%09red/K04123%09red/K04120%09red/K04120%09red/K04123%09red/K04120%09red/K04120%09red/K04120%09red/K04120%09red/K04125%09r…
SV	ko00904	Diterpenoid biosynthesis	28/1406	70/5780	0.00253663953855176	0.0639233163715044	0.0608793489252423	IrubChr10G00257620.1/IrubChr10G00257690.1/IrubChr10G00257910.1/IrubChr10G00257950.1/IrubChr10G00258030.1/IrubChr11G00211350.1/IrubChr11G00220290.1/IrubChr11G00220300.1/IrubChr1G00020390.1/IrubChr1G00022810.1/IrubChr5G00091110.1/IrubChr5G00091140.1/IrubChr5G00091180.1/IrubChr5G00091190.1/IrubChr5G00091210.1/IrubChr5G00095570.1/IrubChr5G00097410.1/IrubChr6G00183550.1/IrubChr6G00185630.1/IrubChr6G00…	28	http://www.genome.jp/kegg-bin/show_pathway?ko00904/K04120%09red/K04120%09red/K04120%09red/K04120%09red/K04120%09red/K04125%09red/K04120%09red/K04120%09red/K04122%09red/K04121%09red/K04121%09red/K04121%09red/K04121%09red/K04121%09red/K04121%09red/K04121%09red/K04123%09red/K04121%09red/K04120%09red/K04120%09red/K04123%09red/K04120%09red/K04120%09red/K04120%09red/K04120%09red/K04120%09red/K04121%09r…
Name of sequence	Name of gene	Number of Genebank	species	Identity	Sequence
IrubChr10G00257690.1	CPS4	KU180502	Isodon_rubescens	88.489	ATGGAGAAACTCGAGAATGGGAATGAGGGGCTCATGCCCATAGGGTTTGAAGTGGTGTTCCCATCACTCATAGAAGCTGCTCAAAAACTAGGGATAGAGATCCCACACATTGACTCACCATGCATAAAAAAGATTCAAGCAATGAGAGATTTCAAACTAAAAAGAATACCAATGGAGTTGCTACACAAGAAGCCAACATCACTTCTCCATAGCTTGGAAGGAATGCAAGGCCTTGTGTGGGAGAAGCTCTTGGATTTCCGATCCGACGGCTCGTTCCTCTGCTCTCCGTCGTCCACTGCCTACGCTCTCCAGCACACGAAAGATGAATTGTGCCTCCGGTATCTACTCAAGGCCGTCAAGAAATTCAACGGAAGAGATAAGGAACCAAATATAAAAGAT…
IrubChr10G00257950.1	IrubCPS6	OM949000	Isodon_rubescens	95.349	ATGACTATGTCTAATATAATGGTCAAAGAGGTGGGATACGCACTGGATGTTCCGTTCTTCGCTAGTCTACCTCGACTGGAAGCACGGTTCTTCTTGGAACAATATGGTGGGGATGATGATGTCTGGATTGGAAAGACTTTATACAGGATGCCATATGTGAACTGTGACACTTACCTGGAGCTAGCAAAATTAGAGTACAAAAATTGCCGGGCTGTGCATCAGTTGGAGTGGAAGAGCATTCAGAAATGGTATAGGGATTGCAAACTAGGGGAGTTTGGGTTGGGACTTGGGTGA
IrubChr10G00258030.1	IrubCPS6	OM949000	Isodon_rubescens	92.401	ATGGTGGGATACGCACTGGATGTTCCGTTCTTCGCTAGTCTACCTCGACTGGAAGCACGGTTCTTCTTGGAACAATATGGTGGGGATGATGATGTCTGGATTGGAAAGACTTTATACAGGATGCCATACGTGAACTCTGACACGTACCTGGAGCTAGCAAAACTAGACTACAAAAAATGTCAGGTTGTGCATCAGTTTGAGTGGAAGAGCATTCAGAAATGGTACAGGGATTGCAAACTCGGGGAGTTTGGGTTGGGTGAAAAAAGGCTTCTCCTAGCGTACTTCTTAGCAGCCTCAACTGCGTTCGAGCCAGAGAAGAAAGGAGAGCGGCTGGCTTGGGCTAAAACAGCCTTTTTAGTAGAGACAATCGCGTCCCAACAACTCTCTCATCAACAAAAG…
IrubChr11G00211350.1	GA2OX	MW269954	Isodon_rubescens	49.02	ATGGTGGTGCCATCTCCGTCGCCGGTGCGGGCCAAGAAAACTCGGGCCGTGGGAATCCCAGTGATAGATCTCAGCCTAGAGAGATCCAAGCTGTGTGAGCTAATCACCAAAGCATGCGAAGAGTTGGGATTTTTTCAGGTGGAAAACCACGGAATCTCCGAAGAGATGATCTCGAGAGTGGAAATGGAGGGCCGAGATTTCTTCTCCAAATCTGCATGCGACAAGCACCGGGCCGGGCCGCCGACACCCTTCGGCTACGGCTGCAAGAACATCGGCTTCAATGGCGACAAAGGCGAGCTCGAATACATTCTGCTCGAAGCCAATCCCACCTCCATATCTGAGAGATCCAAATCCATTTCTGAGGATCCTACTAAGTTCAGCTGTGCTGTGAATGATTAC…
IrubChr11G00220290.1	CPS5	KU180503	Isodon_rubescens	88.682	ATGAAGAAGAATATGTGTAGGATCGATGAAGAAAATTTAGAGCATATGCCGATTGGGTTCGAGGTGGCGCTGCCATCGCTAATCGACATAGCAAAAAAGCTCGAAATCGATATCCCTACTCAGACAAGAGGTTTGCAAGAGATATATGCAAGAAGAGAGATAAAGCTCAAAAAGATACCAAGGGACATAATGCACCAAGTGCCCACAACATTGCTTCATAGCTTGGAAGGAATGGCAGGCCTTAAGTGGGAAAAGCTTTTGAAATTACAGAGTGAAGACGGCTCCTTTCTTTTCTCTCCTTCTTCCACTGCTTTTGCTCTCCAACAGACTAGAGATCATAATTGCCTCAAATATTTGACCAACCACATTCACAAATTTAATGGGGGAGTGCCGAATGTG…
IrubChr11G00220300.1	IrubCPS5	OM949001	Isodon_rubescens	100	ATGAACGGCACAACGACAACAAAGGTTGACTACACTCGCGTGTCAGAGGAAATACTTTCATTCATTCATGAAAAAGGAAATGGTTTGCCAGTGATAAAGTGGCACGAGATTGTGGAAGATGACGCAGAGAAAGATTCTCTTAAGAAGGAGGGCATATCAGATAAGATAAGGGAGCTGTCCGACGTGGTCCGGTCGATGCTGCAATCGATGGGCGACGGCGAGATAACCATATCGCCCTACGACACCGCGTGGGTGGCGCTGGTGGAGGACGACGGCGGAGGAAGGCGGCAGCCGCAGTTTCCGTCGAGCCTCGAGTGGATTTCCAGCAACCAATTAGCCGACGGCTCGTGGGGCGACGCCGGAACCTTCTCGATTTTCGACAGGATTCTTAACACATTG…
IrubChr1G00020390.1	CYP701A3-20390	MW269953	Isodon_rubescens	94.766	ATGGATGAGATTTTGAGTGTTGATGGAATGTCATTGCAAACAGCAGCTGCAATTGTTGGTGTTGGGTTCATCACTCTCTTCCTCTTCATTAGATATTTCAATGGCTCTAAGAAGACTTCTTCTGCCCTCCCTCCTCCACCTGAAATACCTGGGCTGCCTCTGCTTGGAAATCTGCTACAACTGAAGGAGAAGAAACCACACAGGACTTTCACAAAATGGGCAGAGAAATATGGTCCAGTTTATTCAATCAGAACCGGATCCACAAAGCTCGTCGTCCTCAACTCTAATGACGTTGCTAAGGAGGCTATGGTGACAAGATTCTCTTCAATCTCAACGAGGAAACTGTCCAACGCGATAAAGGTCCTTACTTATGACAAGAACATAGTTGCATTGACCGAC…
IrubChr1G00022810.1	IrubKSL10	OM991476	Isodon_rubescens	87.534	ATGTTATCTGCAAGTCTAAAACTCAAGATCAAACCTTTCTTGGAGCATGGAGAAATCCAGAGCAGCAGAAATTCTCCAGCCAGCACTGTGAAATGCATACGCAGCCTCAGAAATTCACAATATACTAAGATGCATGCAAGCTATGAGGAATATTTGATAGGTAAAATAAGGGAGAGGGTGAATGGGAAGGTTGAGATATCGCCGTCGGCGTACGACACGGCGTGGGTGGCGATGGTGCCGGAGAGAGAATATTCCGGCTCGAGGCCTCGTTTTCCGCAGTGCTTGGATTGGATCGTCGAGAATCAGAACCCGGACGGGTCATGGGGTGTGCAATCTCCATCTCCATCTCCATCTCTGCTTAAACATTCTCTTTCTTGCACATTAGCATGCTTGCTCCCT…
IrubChr5G00091110.1	KSL9-YC-r-9111	OM991477	Isodon_rubescens	96.454	ATGATCATTCTGATGAACTCCGGCAAGTTGTCGGAGGAGGAGGCGGTGTCGAGAATCCAAAACATGGTGGACCACCACCGGAAAGAGTTGCTGAAGTTGGTGGTTCAGAGGGAAGGAAGCGTGTTTCCACGAGAGATTATGGATGTTTTCTGGAGATCTTGCCTCATTTCGCTTGTTGATGCAGAATTGAACGTTGATGGTGCATTGCATGATCGCAATTGGAATTGTCTTCGCATGCCTGAATTCATTCCTCGCAGAACAGCCTGTCACACCTCCCACAAGGATTTGATAGAGAGAGTGAGAGAGAGGGTGAAGGGAAAGGTTGAGATTTCGCCGTCTGCGTACGACACGGCATGGGTGGCGATGGTGCCAGCGAGGGAATATTCGGGCGGGAAGCCT…
IrubChr5G00091140.1	IrubKSL11	OM991475	Isodon_rubescens	93.878	ATGGAGGTCCTGACGGCCATGTTGGACGAGATGGACTCGTGCACTGCGGATACTCCACAGGACTTTGACGACTACATGGTGTTTGCGCCGAAGTCGGTGGGATGCAGCTTATCCATTCTTCCATCCCTTCATTTAATGGGTGAAACAATATCTGAAGAAATGGTCACGAGTCTAGAGTGCTTCGAATTAGACAAGCACGTTTCAACAGCTATTCGACTCCTCAACGATCAGCAAAGTTTTGAGAGGGAACGGAAGGAAAGGACGACGAACAGCGTGACCTTATTGATGGACACGGATCGGATATCGGAAGTGGAGGCCGTATCAAGAATCCAAAAACTTGTTGAACATCACACGAAAGAATTGCTGAAATTGGTGGTGCAGAAAGAAGGAAGCGTTCTT…
IrubChr5G00091180.1	KSL9-YC-9118	OM991477	Isodon_rubescens	92.16	ATGGACAAGAAAATCCATGGCAGCAGCAGCGGCAGAGATTTTGGAGGATCAACAATTTCGAGTGTGAAATGCAGCCTCAACAATTCAGAAGATTTGATAGTGAAAGTGAGAGAGAGGGTGAAGGGAAAGGTTGAGATTTTGCCGTCTGCGTACGACACAGCATGGGTGGCGATGGTGCCAGCGAGGGAATATTCGGGCGGGAAGCCTCATTTCCCGGAGTGCTTGGATTGGATCGTCGAGAACCAGAACTCCGACGGGTCTTGGGGCGTGCAGTCCCCATCGATGCTTAAAAATTCTTTATCTTGCACATTAGCATGCTTGCTCCCTCTCCGTAAATGGAACGTTGCCTCGCCCCAACTACTTCGTAATGGATTGGAGTTCATAAGATCAAGTGCATCA…
IrubChr5G00091190.1	KSL11-YC-9119	OM991475	Isodon_rubescens	94.359	ATGGACAAGAAAATCCATGGCAGCAGCAGCGGCAGAGATTTTCGAGGATCAACAATTTCGAGTGTGAAATGCAGCCTCAACAATCCAGAAGGTTTGATAGTGAAAGTAAGAGAGAGGGTGAAGGGAAAGGTAGAGATTTCGCCGTCTGCATACGACACGGCGTGGGTGGCGATGGTGCCGGCGAGGGGATATTCGGATGGGAAGCCTCGTTTCCCGGAGTGCTTGGATTGGATCGTCGAGAATCAGAACTCCGACGGGTCGTGGGGCGTGCAATCCCCGTCGATGCTTAAAAATTCTTTATCTTGCACATTAGCATGCTTGCTCCCTCTACGTAAATGGAACGTTGCCTCACCCCAATTACTTCGTAAGGGGTTGGAGTTCATAAGATCGAGTGCACCA…
IrubChr5G00091210.1	IrubKSL11	OM991475	Isodon_rubescens	94.07	ATGGGAGAAACGTCCATCTCGCTGCATTGTTTGCTGATGCCTGCTATTCATCCCGCGGATGTAAACGCTCGTCTCTGCCTCGTCGATCGCCTTCAAGGGCTCGGAGTAGACCGGTTCGTTCACCCAGAAATCGAAGTTGTTCTACAACAGACATTCAGGTGA
IrubChr5G00097410.1	KAO	MW269957	Isodon_rubescens	96.454	ATGGCGGCCTATGCAGCCTTGGTTTCTGTTATGAACATCATACATGATCTCCAACACCATCATTCCCCTCCCATTTCTATCCACATCCAACAGCTTCAATCTCTCTCTCAAATCCTTACCTTCTTGCTGGAATTTCTGGAAGCCTACAAATCCCCTGTTGCCGACGCCGACGACGAAGCTGATCCCTTGGAGATGCGTATTGCAGATGCAGCTTATGCAGCTGAAGATGTTATCGAATCTCATATTGTGGATATGATTCACCTCACTAGAAATCATCGTCTGCACATCAGATCCTTCCTTAATTGCTTCCGAGCTCCATGGAAACCAGAAATCAATGAACAAACCAAAAGCATCAAGTTCTATCAAGATCTACAGCAGGTGATAGAAGAAATGGATCTG…
IrubChr6G00185630.1	IrubCPS11	OM948998	Isodon_rubescens	98.347	ATGGAGAAAGGATCCAACAAATATCATATTCAAACACAAGTTACGAAGATGAGACAATTGGGGGTCACGGCCCATGACAACAAACCAAGGCAACCAACAAGATTGAAAGGTAGAAAATGGTATGAAAATCTTAATGGTGAAGAATTTGGGATAAGCAGAAAAGATTTGCTAGTAGCTTACTTTTTGGCTGCAGCAACTATATTTGAACCTGAAAGAGCAAAGGAAAGAATTGTGTGGGCAAAATCCCAATTAATTTCTAGGATGATCAGAACACTTTTTACTTCAATGGAGAAAAAGAAATTCACTAACATCGTCAGCCTTGACGAATTGAAGAGTGAGCATCCACTCAACATTCTGCTAGAAGCCATGGACCAGTTATCAGAGGGATTTGATGAATGC…
IrubChr6G00185640.1	IrubCPS11	OM948998	Isodon_rubescens	97.403	ATGCATGTTGAATTTACTCGTACAGATGTAATAAGCAAATTCAAAGAGGGAGAGAAATTTTGTTGTCATAGTGGTGAAGTGAGTGAGTCTACAACGCCAATGTACGCTTTGTATAGAGCTTCTCAAATTCGATTTCCAGGAGAAGAAATTCTTGAAGAAGCCTACAACTTTTCTTACAACTTCTTACGAGATTGGTTAGCAGGCGATAAACTTCTCGATAAATGGATTATAACCAAGGACTTACCTAATGAGGTTTGCCTAATCAATATTTTCTATTTAGCTTCTACTTTCTTTAAATACTAA
IrubChr6G00191580.1	KAO	MW269957	Isodon_rubescens	99.385	ATGGGATTGGGATTGATGGTGGTGTGTATAGTAATTGTAGGAGTGTTGATTGTGAAATGTGTGGCGAGGAAGGTGAATTACTGGTTGTATGAGAGCAAATTGGGTAAGAAAAGATATCAACTCCCACCAGGTGATATGGGTTGGCCTCTCATTGGTAACATGCTCTCTTTCCTCTCTGCTTTCAAGTCTCCCAACCCTGACTCTTTCCTCGGAGACCTTGTTTTCAGGTTCGGACGCACGGGTTTGTACAAGGTGCACATGTTTGGCAACCCTAGTATCATCGCGACAACACCAGAAGCATGCCGAAGAGTGCTAACAGATGATGAAGCATTCAAGCCCGGGTGGCCTTCCTCCACAATCAATCTCATGGGGAGGAAGTCATTCGTCGGCGTTTTCGAC…
IrubChr7G00168720	IrubCPS4	OM949002	Isodon_rubescens	95	ATGGATTTTGGACTAATTTTGGGATCGAAGTGGTTTAAACGGGACCGAGGATTGCTCGTGGTCTTGAGATGCAAAAAGAATCGGCAAATAGCAGTGGAAGCAGCCCAAAGTTTGGAGGTTGACTCACAACAACCGATGAATCAAGAGGTGGTATCAGAGAAGATGAGGCAACTGAGAGAAAAGATCCGGTGGATGCTGCAGAACATGGATGACGGTGAGATAAGCGTATCGCCGTACGACACGGCATGGGTGGCGATGGTGGAAGATATCGGCGGCGGCGGGGGGCCGCAGTTTCCGACGTGCCTCGAGTGGATCTCGAACAATCAGTTGGACGATGGATCGTGGGGCGATTGCAGATTTCTTATCTATGACAGAATACTCAACACCTTGGCATGTGTA…
IrubChr7G00168840.1	IrubCPS4	OM949002	Isodon_rubescens	85.294	ATGTACAACTTGTACAGAGCTTCTCAAACTATGTTTAATGGAGAACACATACTTGCTGATGCCAAAAACTACTCAGCCAACTTCTTGCATAAACAAAGACTTGCTAATGCAATAGTAGACAAATGGATCATTACCAAAGACCTCCCAGGCGAGGTGGAATATGCACTGGATGTTCCATTCTACGGCAGTCTACCTCGACTGGAAGCAAGGTTCTTTTTAGAACAATATGGTGGAGATGATGATGTTTGGATTGGAAAAAATTTATACAGGATGTTACACGTGAATTGTGACACGTACCTCGAGCTAGCAAAACTAGACTACAAAAAATGCCAGGTTGTGCATCAGCTGGAGTGGAAGAGCATTCAAAAATGGTATAGGGATTGGAATCTGGTGGAGTTT…
IrubChr7G00168880.1	CPS4YC-16888	OM949002	Isodon_rubescens	85.444	ATGAGGCAACTGAGGGAAAAGATCCGATCGATGCTCCAGAACATGGACGACGGCGAGGTAAGCATATCGCCGTACGACACCGCATGGGTGGCGATGGTGGAAGATATCGGAGGCGGCGGCAGTCGGCCGCAGTTTCCGACGTGCCTCGAGTGGATCTCGAACAATCAGTTGGACGATGGATCGTGGGGCGATCGCAGATTTCTTATCTACGACAGAATACTCAACACCTTGGCATGTGTAGTCGCTCTCACTCAATGGAAAATGCATCCCCACAAATGCCACAAAGGATTGAGGTTTATTAATGAGAATTTCGACAATCTTGAGAATGAAAATGAGGAGATGATGCCCGTGGCATTTGAAGTGGCGTTTCCTTCACTCATCCAAACAGCCAAAAAATTA…
IrubChr8G00150150.1	KSL5	KX580634	Isodon_rubescens	99.02	ATGCAGAGAGAACTCAAAGACGGTAAAATAAGCGCTGTGTCATTGTACATCATGAATAATGGTGGTGAAATAACTACGGAAGCTGCAATTTCGGAGATGAGAAGTTGGATAGAGAGGGACAGGAGAGAATTACTGAGATTAGTTTTGGAGGAGAACAAGAGTGTCCTTCCAAAGGCATGCAAGAAATTGTTTTGGCACATGTGCACCGTGGTGCATCTATTTTACAGAAAAGATGATGGATTCACATCGCTGGATTTGCATGGAGTTGTTAATGCAATTATTAATGAACCGATTGTCTTGAATCAATTTTGA
IrubChr8G00150180.1	KSL4-150180	KX580633	Isodon_rubescens	97.243	ATGTCTCTTATTCTCTCCTCTTTCCCACTTTTTCGGAGCTCCCGCTCTTCTCCCGCTTCAGCTTCTTTGGCCGGCAGCGGGCTTCCCAAAACAACACCACCTAAAACTGCCTCACTGCAACAGATGTTTGAGGAGACAAAAGAGAGGATAGCAAAGCTGTTTAAGAAGAAGGAAGTTTCAAGATCCACGTACGACACAGCATGGGTTGGTATGGTCCCTTCTCCCTTTTCATCGGAGGAGCCGTGCTTCCCAGATTGTCTCTTCTGGTTGCTCCAAAACCAGTGCCCCGACGGCTCATGGGCGCAACCGCACCACCACTCTCTCCTCAACAAAGATGTCCTCTCTTCTACCTTGGCCTCCATTCTCGCTCTCCACAAATGGGGACTTGGTCAACACCAT…
IrubChr10G00257620.1	IrubCPS6	OM949000	Isodon_rubescens	91.049	ATGTTGGACTTGTTGGAAATTTCCAACCTCAAACTACATCTAGTTGTTGAATCTGAAATGGGACATTATATTTTCAGATACTGGACAGATAAAGGAATTTGCTGGACAAGAAATACCAACGTCCAAGACGTCGACGACACCGCGATGGGATTTCAGGCTTCTACGGATGCACAATGTTATCCAATTCTACCTAGACTGGAAGCACGGTTCTTTTTAGAACAATATGGTGAGGATGATGATGTTTGGATTGGAAAGACTTTATACAGGATGCCATATGTGAACTGCGACACGTACCTGGAGCTAGCAAAATTAGACTACAAAAAATGTCGGGCTGTGCATCAGTTGGAGTGGAAGAGCATTCAGAAATGGTATTGGGATTGCAAACTCGGGGAGTTTGGG…
IrubChr10G00257910.1	IrubCPS6	OM949000	Isodon_rubescens	97.681	ATGAGGCTGAACCAAGATCACAATGCGCAAAAGGTGTTTGATGGATTGACTAATTGGGATTTGAAGCCTCCAGAAGAAGTTGCTGCATTTGTGGACTCGAAGAAAGATATCTATGCTTACATGGCTGAAACAAATGAGAAAAATGAGGATTCGGCTGCAACATGGGTCGCTGGTTCTAAAATGAAAAACATTGAAATCCATTTGGTTTTTGATCCCGGAGGTTGCCATGTGTTCAACGAAATCCTTGAGTCAGTGATGAAAGTGTTATGTGTGACTGAGATGGTGGAAACGTACTTGAAGATTGGAGGCCAAGTAAATGGTGGTCCAAATTTTCTAAAATTGATTTTATGTGATGGAATGGTTGGATTAGAAAGTAAGTTTTGGGAAATTGTTATGAAG…
IrubChr5G00095570.1	IrubKSL9	OM991477	Isodon_rubescens	79.63	ATGGTGGTGATTGTTGAAGATGAAGATGCTAACAAAGTCAACAACCATTACCGGAAAGCGCAAAGAAATTTCATCAAGCAACAAAGGTTAGTCCGTCATTCTAATATTGATTCCACCTGTGAATTCCATTCTACATCAAAAGAGTCTAATGATACCTCAATAGATCATGATATTGATCATATGATACTCATTGATAGTTCTGATGATGATGACATATATGATGATGGATTGGATTATTCAGAAATTAATCCATTGTTTACGTCAGATCCAGATATCAATTGCTTCAAAGATGATTTTCTTCAGGATTTGATAGTAAAAGTGAGAGAGAGGGTGAAGGGAAAGGTCGAAATTTCGCCGATTGCATATGACACGGCGTGGGTGGCGATGGTGCCGGAGAGG…
IrubChr6G00183550.1	KSL7-YC-18355	OM991479	Isodon_rubescens	96.639	ATGGTGCCGGATAGAGAATATTCCAGCCAGAAGCCTCGTTTTCCGGAGTGCTTGGATTGGATCGTCAAGAATCAGAACTCCGATGGGTCGTGGGGCGTGCAATCACCGTACATGCTTAAGCATTCTCTATCTTGCACATTAGCATGCTTGATCCCTCTCCATAAATGGAACGTTGCCTCACCCGAACTACTTCGTAATGGGGTGGAGTTCATAAGATCAAGCGCATTGGCTGCTACGGATAAGAATCAGATATCTCCCATCGGCTTTGACATCATCTTCCCCATGATGATCCAATATGCCAATGACCTTAACTTGGAGCTCCCTCTCAATCAAGATCTTGTTCATATTTTGTTTCGAAATCGAGAGGCACAACTCCCCAGAAATAAGAATTTGGAATAT…
IrubChr7G00168830.1	CPS4	KU180502	Isodon_rubescens	83.212	ATGCAGTGGCAAAAGTGGCTAAAGACATGGAAAGATGGAGGTGATGATTTAGGAGAAGCAGAAGCACGGCTTCTTCTGCACACGCTGCATTTGAGCTCGGGATTGGACGAATCATCATTTTCCCATCCAAAATATCACCAGCTCTCGGAGGCGACCAGCAATGTTTGCGGCCAACTTCGCCTATTCCAGAGTCGAAAGATAGAGGCAGGCATGCAAGAACTAGTGAAACTAGCATTCACTAAATCCTCTGAAGATTTGGATTCTCTTACCAAACAAAGCTTTTTTGCTATTGCTAGAAGCTTCTACTACACTGCCTATTGTGATGAAGATGCTATCAACTCCCACATAGACAAAGTGTTGTTCGAAAAAATAGATTAG
IrubChr7G00168860.1	IrubCPS4	OM949002	Isodon_rubescens	74.797	ATGAACTACCCCAAGCAAATTGCAGTTGGGTTTGAGATTCGCAATGGCGATTTGTACAAAGGGCGCTGCTTGCGCAAGGAGGTGGTATCCGAAAAGATGAGGGAAAAGATCCGATGGATGCTGCAGAACATGGACGACGGCGAGATAAGCGTGTCGCCGTACGACACTGCATGGGTGGCGATGGTGGAAGATATTGGAGGCGGCGGTCGACCGCAGTTTCCAACGTGCCTCGAGTGGATCTCGAACAATCAGTTGGACGATGGATCGTGGGGTGATCGCAGATTTTTTATCTACGACATAATACTCAACACTTTAGCATGTGTAGTTGCTCTCACTACATGGAAAATTCATCCCCACAAATGCCACAAAGGTTCCTACAATATATTTCTATAG
IrubChr11G00231130.1	GA2OX	MW269954	Isodon_rubescens	46.602	ATGGTGGTCCTATCTCAGCCAATTCTCGAGAGCAACCTAGGCAGCATCAAAACATGCAAGCCTGCATCCAACACTCTCACAATCCCAACCGTCGATTTATCGAAACCCAATGCTAAAACCCTCATTGTGGAGGCCTGCAAAAGCTTGGGATTCTTCAAAGTGATCAACCATGGCATCTCTATGGATTTCTTGAACAAGCTGGAAGCTGAAGTCGTGGAATTCTTCAAGCTGCCGCAGCTAGAGAAGGAGAAGTCCGGCCCCCCCAACCCCTTCGGCTACGGCAGCAAGATGATCGGCTGGAACGGCGACGTCGGATGGGTCGAGTACCTCCTCTTCTCCACCAATCCCCAACTCTTCTCCCGCAACCCCAACGCCGCCGTTCCAGAAACTTTACGGGCA…
IrubChr4G00132790.1	IrubCPS4	OM949002	Isodon_rubescens	77.5	ATGATGCCTGTGGCGTTCGAATTGGCATTGCCATCACTCATCCAAACAGCCAAAAAACTAGGAATAGAAATCTCAACCGATTCTCCATACATAAAGCATATCCATGGCAAGAGAGATTTGAAACTGAGAAACATACCAATGAATTTACTGCACAACAAGCCAACATCACTGCTCTTCACCTTGGAAGGGATGGAAGGCCTTGATTGGGAAAAGATGTTGAATCTTAGATCTGACAACGGTTCGTTTCTTACGTCTCCGTCGTCCACCGCCTATGCGCTCTGCCACACCAAGGATGAGTTGTGCCTTCAATATCTACTCAACCTTGTCAAGAAATTCAACGGCGGAGTTCCTGGCACGTACCCTGTGGACATGTTTGAGCATTTATGGTCCGTAGACCGC…
IrubChr4G00132800.1	IrubCPS4	OM949002	Isodon_rubescens	77.358	ATGAGGCAACTGAGGGAAAGGATCCGATGGATGCTGGAGAACATGGACGAGGGCGAGATAAGCGTATCACCGTACGACACCGCATGGGTGGGGTTGGTGGAAGATATTGGTGGCGGCGGCGGGCCGCAGTTTCCGATGTGCCTTGAGTGGATCTCAAACAATCAATTGGACGATGGATCGTGGGGTGATCGCAGATTTTTTATATACGACATAATACTCAACACTTTAGCATGTGTAGTTGCCCTCACTACATGGAAAATTCATCCCCACAAATGCGACAAAGAGATTGACAACTTAGCGATGTTACGCTGA
IrubChr5G00091130.1	IrubKSL11	OM991475	Isodon_rubescens	96.748	ATGGACAAGAAAATCCATGGCAGCAGCAGCGGCAGAGATTTTCGAGGATCAACAATTTCGTGTGTGAAATGCAGCCTCAACAATTCAGAAGGTTTGATAGTGAAAGTAAGAGAGAGGGTGAAGGGAAAGGTAGAGATTTTGCCGTCTGCATACGACACGGCGTGGGTGGCGATGGTGCCGGCGAGGGGATATTCGGATGGGAAGCCTCGTTTCCCGGAGTGCTTGGATTGGATCGTCGAGAATCAGAACTCCGACGGGTCGTGGGGCGTGCAATCCCCGTCGATGCTTAAAAATTCTTTATCTTGCACATTAGCATGCTTGCTCCCTCTCCGTAAATGGAACGTTGCCTCGCCCCAATTACTTCGTAAGGGGTTGGAGTTCATAAGATCAAGTGCACCA…
IrubChr5G00091220.1	IrubKSL11	OM991475	Isodon_rubescens	87.097	ATGTGTCGTGCCATGGCATTTAGGCTGTTGCGAATGCAAGGGTATCATGTCACCCCAGATGAATTGGCTCCATATGTTGATGAAGAGATTTTACTTGCAACGGTGAGCTTCGAATCGAGTGCCACGGATACAGTTCTTGAGCTATACAAAGCATCACAAATAAAGCTACGTGAAGATGATGATGACACTCTTGAAAAGCTTCACAGTTGGACTTCCAAGTTCTTGAAGCAGCAATTACAGAGTAAAACCATTCTTGATCAACAATTAGAGAGAAAGGTAATTAATATATATATATATATATATATATATATATATATATATAGCATTGGAAAAGAATATAATTGGCTTAATTAA
IrubChr7G00168810.1	CPS4YC-16881	OM949002	Isodon_rubescens	97.704	ATGAGGCAACTGAGAGAAAAGATCCGGTGGATGCTGCAGAACATGGACGACGGTGAGATAAGCGTATCGCCGTACGACACGGCATGGGTGGCGATGGTGGAAGATATCGGCGGCGGCGGGGGGCCGCAGTTTCCGACGTCCCTCGAGTGGATCTCGAACAATCAGTTGGACGATGGATCGTGGGGCGATCGCAGATTTCTTATCTACGACAGAATACTCAACACCTTGGCATGTGTAGCTGTTCTCACTCAATGGAAAATGCATCCCCACAAATGCCAAAAAGGATTGAGGTTTATTAGGGAGAATATCGACAATCTTGAGAATGAAAACGATGAGATGATGCCCGTGGGGTTCGAAGTGGCTTTTCCATCACTCATCCAAACAGCCAAAAAAGTAGGA…
IrubChr8G00141230.1	GA2OX	MW269954	Isodon_rubescens	49.515	ATGGTAGTTCTTTCCAAACCATCAATCGAACAGTTCTCCAAACTCAAAAACTCCCCGACATTACTCGCGGGCATCCCGCTCATCGACTTGTCGAAACCCGACACGAAAACGCATCTCGTCAGAGCCTGCGAGGACTTCGGATTCTTCAAAGTCGTCAACCACGGTGTCCCGGTTGAGCTGATCAAGGAACTCGAATCCGAGGCCTTCCGTTTCTTCTCTCTCCCCCTAGCCGTCAAGCAGAAAGCCGGGCCACCCGACCCGTTCGGCTATGGGGACAAGAAGATTGGCCCCAATGGCGACGTCGGGTGGCTCGAATACTTGCTCCTAACCACTAACACCCAATCCGATTACCGCGCATTCGCCTCCATCTTCGGCGAGGCGGCAGAGAGATTCCGTTGC…
